# Supplementary material for: Downregulation of Trpv4 and Klf2 in brain microvessels is associated with the progression of neurovascular dysfunction and cognitive impairment in a model of heart failure with preserved ejection fraction
Source: J Cereb Blood Flow Metab. 2026 Jun 12:0271678X261462714. Online ahead of print. doi: 10.1177/0271678X261462714 (PMC13380648; doi:10.1177/0271678X261462714)
Supplement: sj-xlsx-2-jcb-10.1177_0271678X261462714 – Supplemental material for Downregulation of Trpv4 and Klf2 in brain microvessels is associated with the progression of neurovascular dysfunction and cognitive impairment in a model of heart failure with preserved ejection fraction [file sj-xlsx-2-jcb-10.1177_0271678X261462714.xlsx]

## Sheet: T1 Ob vs Ln
GeneID	log2FoldChange	pvalue	SYMBOL
ENSRNOG00000049695	-3.42368	0.000908277	Myh1
ENSRNOG00000045654	-2.07559	1.4684e-09	NA
ENSRNOG00000034190	-1.84554	0.00639138	NA
ENSRNOG00000013820	-1.83425	0.00802982	Tnfrsf14
ENSRNOG00000020009	-1.67208	0.00159241	Npas4
ENSRNOG00000054420	-1.59809	0.00445326	Vdr
ENSRNOG00000012858	-1.5307	0.00760265	Cimap1a
ENSRNOG00000021510	-1.51512	0.0183196	Tbc1d10c
ENSRNOG00000062416	-1.41789	0.0400391	NA
ENSRNOG00000017980	-1.23591	0.0444141	Itgal
ENSRNOG00000018735	-1.17763	0.00981948	Cd74
ENSRNOG00000014081	-1.15371	0.0139615	Nmur2
ENSRNOG00000024277	-1.14987	0.0375128	Card11
ENSRNOG00000058422	-1.13533	0.0110801	Pirb
ENSRNOG00000063656	-1.13357	0.00449666	NA
ENSRNOG00000007350	-1.11983	0.037506	Rac2
ENSRNOG00000024931	-1.11593	0.0135486	Ccdc88b
ENSRNOG00000060307	-1.07467	0.0148469	Ten1
ENSRNOG00000019728	-1.03309	0.00446522	Itgam
ENSRNOG00000000479	-0.98446	0.0165616	Kifc1
ENSRNOG00000010076	-0.947764	0.0478801	Pkp1
ENSRNOG00000065514	-0.928881	0.0357634	NA
ENSRNOG00000071122	-0.917353	0.029204	NA
ENSRNOG00000064609	-0.913563	0.0292927	LOC108352909
ENSRNOG00000068269	-0.908597	0.0081459	NA
ENSRNOG00000067991	-0.900396	0.0440915	NA
ENSRNOG00000000655	-0.873354	0.0125338	Ptprc
ENSRNOG00000014838	-0.845389	0.0437598	Glipr2
ENSRNOG00000017786	-0.835892	0.0189214	Acta1
ENSRNOG00000043300	-0.788533	0.0023578	Enho
ENSRNOG00000011054	-0.781575	0.0278089	Laptm5
ENSRNOG00000028266	-0.781054	0.0217017	Lrrc55
ENSRNOG00000003866	-0.75411	0.0238197	Cxcr4
ENSRNOG00000022953	-0.75002	0.0187427	Ccdc163
ENSRNOG00000047023	-0.727749	0.0434361	Aldh1l1
ENSRNOG00000048337	-0.679872	0.0175937	NA
ENSRNOG00000008469	-0.677615	0.0244217	Mettl5
ENSRNOG00000016043	-0.667785	0.0204551	Aqp4
ENSRNOG00000053272	-0.665927	0.0484783	Chi3l1
ENSRNOG00000064553	-0.655915	0.030436	Rbm25l1
ENSRNOG00000032394	-0.643834	0.0237434	Tymp
ENSRNOG00000067729	-0.63643	0.00796004	NA
ENSRNOG00000001295	-0.589695	0.00566052	S100b
ENSRNOG00000019342	0.596787	0.00313164	Sult1a1
ENSRNOG00000012181	0.61899	0.00344162	Lpl
ENSRNOG00000003669	0.622331	0.0273945	Myocd
ENSRNOG00000013867	0.632035	0.00811343	Fgf1
ENSRNOG00000067598	0.63648	0.00386334	NA
ENSRNOG00000019675	0.637879	0.0338213	Pycard
ENSRNOG00000019768	0.6418	0.0142662	Ncoa4
ENSRNOG00000063160	0.65064	0.0422299	NA
ENSRNOG00000000521	0.654357	0.00870635	Cdkn1a
ENSRNOG00000049330	0.658516	0.0127904	Mrpl30
ENSRNOG00000011276	0.658562	0.0481722	Tmem254
ENSRNOG00000067252	0.65955	0.0336334	NA
ENSRNOG00000068894	0.668933	0.0356605	Tssk1b
ENSRNOG00000065088	0.687106	0.0129664	NA
ENSRNOG00000006674	0.693698	0.0104047	Rflnb
ENSRNOG00000016690	0.695012	0.00472689	Idi1
ENSRNOG00000015003	0.695071	0.00151937	Pex11a
ENSRNOG00000026770	0.695793	0.0393176	Tspy26
ENSRNOG00000018962	0.725048	0.0195816	Ctf1
ENSRNOG00000058039	0.731684	0.00985731	Acta2
ENSRNOG00000065584	0.760016	0.00259469	NA
ENSRNOG00000009487	0.768156	0.0445074	Gpr160
ENSRNOG00000011033	0.776887	0.0434798	Tekt2
ENSRNOG00000009946	0.786673	1.78422e-08	Ldlr
ENSRNOG00000062605	0.796794	0.0489046	NA
ENSRNOG00000057824	0.810327	0.0384171	Rpl31-ps4
ENSRNOG00000010947	0.815568	0.0385944	Mmp14
ENSRNOG00000068505	0.823886	0.0104355	Insl3
ENSRNOG00000015744	0.833711	0.0191874	Spata25
ENSRNOG00000067277	0.835802	0.0439043	NA
ENSRNOG00000033402	0.850203	0.00486977	Gsta6
ENSRNOG00000026087	0.861691	0.0480318	Igfn1
ENSRNOG00000059240	0.881405	0.0140088	RGD1359449
ENSRNOG00000022868	0.935149	0.0130612	Ell3
ENSRNOG00000009118	0.978534	0.0104568	Pou2f3
ENSRNOG00000062827	1.01177	0.00954161	NA
ENSRNOG00000070242	1.04824	0.000894771	Tent5c
ENSRNOG00000045829	1.05377	0.00049784	Thbs1
ENSRNOG00000062846	1.09515	0.00830097	Oas1k
ENSRNOG00000061857	1.09773	0.0150188	Mgst2
ENSRNOG00000064568	1.1997	0.00426673	NA
ENSRNOG00000001414	1.29085	0.000249727	Serpine1
ENSRNOG00000068063	1.37084	0.0131699	Rnaseh2a
ENSRNOG00000065390	1.40783	0.0319475	Or2y1g
ENSRNOG00000057862	1.42568	0.00901332	Rsph1
ENSRNOG00000070666	1.54381	0.0272487	NA
ENSRNOG00000019183	1.57302	0.0141565	Alox15
ENSRNOG00000058329	1.61037	0.0321999	Prrx2
ENSRNOG00000020951	1.81467	0.0125138	Slc4a1
ENSRNOG00000069188	1.91027	0.0080529	NA
ENSRNOG00000005491	1.97103	0.0173298	Best3
ENSRNOG00000069482	2.22304	0.0156233	LOC120101322
ENSRNOG00000068828	3.25981	0.00220611	NA
ENSRNOG00000028015	3.33631	0.0212595	Pf4
ENSRNOG00000070035	8.87591	0.00132686	Zxdb

## Sheet: T2 Ob vs Ln
GeneID	log2FoldChange	pvalue	SYMBOL
ENSRNOG00000003960	-3.61633	0.00536538	Cltrn
ENSRNOG00000065867	-3.56425	0.0299147	NA
ENSRNOG00000054495	-3.1132	0.0108125	Cldn2
ENSRNOG00000057855	-2.97275	0.0087051	F5
ENSRNOG00000016275	-2.95807	0.0208616	Ttr
ENSRNOG00000005770	-2.86384	0.0316563	Sostdc1
ENSRNOG00000010378	-2.65171	0.0117751	Slc4a5
ENSRNOG00000023340	-2.61966	0.0475203	Tmem72
ENSRNOG00000039107	-2.58213	0.0239913	Mfrp
ENSRNOG00000001092	-2.56462	0.00890415	Kl
ENSRNOG00000057557	-2.54147	0.0166733	Prlr
ENSRNOG00000001926	-2.45836	0.00985497	Cldn1
ENSRNOG00000064045	-2.42922	0.00178082	NA
ENSRNOG00000065063	-2.42149	0.0423214	Otx2
ENSRNOG00000019902	-2.4187	0.0114187	Folr1
ENSRNOG00000030476	-2.3444	0.00887852	Rpl9-ps31
ENSRNOG00000011648	-2.2983	0.0045792	Aqp1
ENSRNOG00000067104	-2.2105	0.00334568	NA
ENSRNOG00000004089	-2.18705	0.00975784	Enpp2
ENSRNOG00000039668	-2.16115	0.0138102	Col8a1
ENSRNOG00000014081	-2.16042	0.000218877	Nmur2
ENSRNOG00000007581	-2.15114	0.00271753	Slc17a8
ENSRNOG00000002408	-2.1467	0.00217571	Rbm47
ENSRNOG00000067018	-2.13613	7.9557e-05	NA
ENSRNOG00000040120	-2.08552	0.0155498	Bhmt2
ENSRNOG00000026870	-2.06261	0.0201211	Clic6
ENSRNOG00000012686	-1.91346	0.00120359	Pomc
ENSRNOG00000016085	-1.90387	0.0130158	Mpzl2
ENSRNOG00000017676	-1.8809	0.00452356	Plvap
ENSRNOG00000011989	-1.87574	0.0135611	Vat1l
ENSRNOG00000016838	-1.85863	0.0140408	Pla2g5
ENSRNOG00000066098	-1.85689	0.00737305	LOC100912617
ENSRNOG00000018570	-1.81484	0.0232031	C1qtnf3
ENSRNOG00000062337	-1.80025	8.9417e-06	LOC120102105
ENSRNOG00000065674	-1.80025	8.9417e-06	LOC120099695
ENSRNOG00000030877	-1.73991	0.0297524	Htr2c
ENSRNOG00000032844	-1.73357	0.0187188	RT1-Da
ENSRNOG00000017560	-1.62624	0.000872393	Mdk
ENSRNOG00000011184	-1.61019	0.029383	Slc13a4
ENSRNOG00000064699	-1.59042	0.0110146	NA
ENSRNOG00000064423	-1.56595	0.00024502	LOC685793
ENSRNOG00000038202	-1.52311	0.0359821	Calml4
ENSRNOG00000012151	-1.51897	0.00397861	Itpripl1
ENSRNOG00000020836	-1.51816	0.010954	Rorc
ENSRNOG00000012892	-1.50413	0.00387485	Abca4
ENSRNOG00000016695	-1.48537	0.00625214	Mmp2
ENSRNOG00000015749	-1.48342	0.0257483	Nme3
ENSRNOG00000067256	-1.46552	5.14618e-05	NA
ENSRNOG00000008048	-1.46266	0.0314679	Plscr1
ENSRNOG00000068307	-1.45858	1.52188e-05	Rn18s
ENSRNOG00000031058	-1.42355	0.00149775	Was
ENSRNOG00000018358	-1.40538	0.0256759	Nt5dc2
ENSRNOG00000010240	-1.38642	0.0181563	Tent5a
ENSRNOG00000057443	-1.36519	0.0108764	Nos2
ENSRNOG00000010529	-1.33293	0.0109834	Thbs2
ENSRNOG00000067705	-1.33268	7.48175e-05	Klf2
ENSRNOG00000012090	-1.33043	0.0277683	Slc16a8
ENSRNOG00000003869	-1.322	0.0269009	Sod3
ENSRNOG00000062101	-1.2489	0.00221057	Ace
ENSRNOG00000031211	-1.22519	0.0165558	Acsm5
ENSRNOG00000008346	-1.2243	0.0289049	Itgb6
ENSRNOG00000016057	-1.20542	0.0212063	Kcnj13
ENSRNOG00000038999	-1.20266	3.89796e-06	RT1-CE11
ENSRNOG00000011320	-1.18394	0.0249337	Igfbpl1
ENSRNOG00000001195	-1.17971	0.0265535	Trpv4
ENSRNOG00000004265	-1.1741	9.11367e-05	Dipk2b
ENSRNOG00000020369	-1.16979	0.00971676	Igf2
ENSRNOG00000003510	-1.16714	0.00199205	Fmo2
ENSRNOG00000069375	-1.16512	0.0481516	Kctd12b
ENSRNOG00000018167	-1.14835	0.0435094	Tmem221
ENSRNOG00000059500	-1.13994	0.0294916	Cdkn1c
ENSRNOG00000067989	-1.13399	0.0291143	NA
ENSRNOG00000004869	-1.1337	0.0407535	Dach2
ENSRNOG00000067007	-1.116	0.0454543	NA
ENSRNOG00000060879	-1.09531	0.0129194	LOC100910996
ENSRNOG00000004327	-1.08442	0.00425884	Ddc
ENSRNOG00000067441	-1.06663	9.16142e-06	H1f2
ENSRNOG00000030938	-1.06106	0.0242948	Fyb2
ENSRNOG00000002309	-1.05478	0.0107089	Hlx
ENSRNOG00000069480	-1.05103	0.000367477	NA
ENSRNOG00000068222	-1.04146	0.0418814	LOC100910657
ENSRNOG00000010947	-1.03353	0.0246895	Mmp14
ENSRNOG00000039871	-1.03292	0.0254722	Cep15
ENSRNOG00000049491	-1.02919	0.0160057	RT1-DMb
ENSRNOG00000050510	-1.0267	0.003624	Rab1b-ps1
ENSRNOG00000008312	-1.02647	0.0271817	Stra6
ENSRNOG00000047393	-1.01688	0.044564	Krt18
ENSRNOG00000015668	-1.01469	0.040329	Ccl19
ENSRNOG00000053384	-1.01195	0.0330711	Bmp7
ENSRNOG00000015072	-0.99961	0.0410766	Ptgr1
ENSRNOG00000046667	-0.985451	0.0480409	Fosb
ENSRNOG00000001007	-0.964684	0.0126452	Baiap2l1
ENSRNOG00000029317	-0.952963	0.0239796	Rps27a-ps6
ENSRNOG00000000543	-0.947227	0.0442424	Frk
ENSRNOG00000058436	-0.928755	0.0186463	LOC108348215
ENSRNOG00000014555	-0.92859	0.0272293	Aox4
ENSRNOG00000049063	-0.926296	0.032533	Slc16a9
ENSRNOG00000006735	-0.911917	0.0483844	Cdkn2b
ENSRNOG00000004160	-0.909853	0.00284509	Prps2
ENSRNOG00000014075	-0.905378	0.0136235	Clybl
ENSRNOG00000067673	-0.904491	0.0302646	NA
ENSRNOG00000013484	-0.901093	0.0457263	Gsta1
ENSRNOG00000016512	-0.886614	0.0454289	Sema3b
ENSRNOG00000016299	-0.87713	0.0225158	Klf4
ENSRNOG00000017260	-0.870207	0.0284827	Cdr2
ENSRNOG00000001189	-0.862724	0.0213635	Sik1
ENSRNOG00000064521	-0.853961	0.00484701	H3c13
ENSRNOG00000008416	-0.842978	0.0378102	Gimap5
ENSRNOG00000067434	-0.839736	0.0290265	Hist1h2ac
ENSRNOG00000016164	-0.837506	0.0297425	Fcrl2
ENSRNOG00000047459	-0.830665	0.00110149	H1f4
ENSRNOG00000007748	-0.824203	0.0375308	Tex15
ENSRNOG00000008676	-0.823033	0.0310271	Emp1
ENSRNOG00000070591	-0.818228	2.38523e-05	H2bc18
ENSRNOG00000064855	-0.810738	0.0168889	NA
ENSRNOG00000012083	-0.791856	0.0285811	St6galnac2
ENSRNOG00000013585	-0.791398	0.0335252	Nmnat3
ENSRNOG00000007023	-0.785453	0.00234145	Galm
ENSRNOG00000014347	-0.784815	0.0340083	Slc4a2
ENSRNOG00000046254	-0.778092	0.0240225	Adgre1
ENSRNOG00000019179	-0.774288	0.0196693	Ggta1
ENSRNOG00000018524	-0.757202	0.013715	Ezr
ENSRNOG00000003367	-0.75285	0.0457805	Tmem220
ENSRNOG00000064496	-0.746815	0.0165551	NA
ENSRNOG00000058940	-0.743312	0.0488601	Rab11fip1
ENSRNOG00000004438	-0.734127	0.0393447	Cntn1
ENSRNOG00000070513	-0.724127	0.0108783	Hist1h2ao
ENSRNOG00000048264	-0.720648	0.000408093	H4f3
ENSRNOG00000000156	-0.717052	0.0274347	Megf6
ENSRNOG00000010450	-0.711318	0.0440459	Elovl7
ENSRNOG00000020995	-0.706087	0.0390992	Fut1
ENSRNOG00000067170	-0.70399	0.0469564	LOC102552725
ENSRNOG00000009227	-0.703491	0.0441383	Aplnr
ENSRNOG00000070706	-0.696104	0.000992312	Hist1h2ao
ENSRNOG00000069140	-0.695884	0.036333	NA
ENSRNOG00000015406	-0.683507	0.0263247	Pgm5
ENSRNOG00000064881	-0.680495	0.0089308	NA
ENSRNOG00000064028	-0.677621	0.00637195	NA
ENSRNOG00000058646	-0.672406	0.0389372	Zfp36l1
ENSRNOG00000039582	-0.670197	0.0246583	Cspg4b
ENSRNOG00000020078	-0.667668	0.0464082	Vstm4
ENSRNOG00000020296	-0.665601	0.0233605	Atp5mk
ENSRNOG00000020636	-0.665499	0.03436	Spint2
ENSRNOG00000016733	-0.660728	0.0333106	Rab13
ENSRNOG00000064824	-0.655357	0.0323375	NA
ENSRNOG00000048256	-0.654518	0.0417309	Fhip1a
ENSRNOG00000015473	-0.65366	0.0456731	Phactr2
ENSRNOG00000045649	-0.645711	0.00575936	Arrdc3
ENSRNOG00000062927	-0.643453	0.00208353	NA
ENSRNOG00000003472	-0.638205	0.0374357	Atp11c
ENSRNOG00000049918	-0.623005	0.0216176	Lrg1
ENSRNOG00000054080	-0.616387	0.0390301	Cgnl1
ENSRNOG00000066835	-0.601877	0.00835715	H3c13
ENSRNOG00000003242	-0.601712	0.0241447	Gulp1
ENSRNOG00000042496	-0.600342	0.0145349	Cyp4f5
ENSRNOG00000028781	-0.599259	0.0414392	Abcc6
ENSRNOG00000011161	-0.598623	0.0380369	Slc2a12
ENSRNOG00000070011	-0.596416	0.0208569	Carmn
ENSRNOG00000025261	-0.588425	0.00794023	Rex2
ENSRNOG00000021628	-0.585466	0.0392992	Wdr89
ENSRNOG00000029012	0.585598	0.0144879	Shisa6
ENSRNOG00000007000	0.586841	0.00933369	Grhl2
ENSRNOG00000017512	0.609153	0.0236994	Aldh3b1
ENSRNOG00000033520	0.641754	0.0499556	Wdr97
ENSRNOG00000022784	0.648962	0.0237175	Fzd10
ENSRNOG00000016151	0.659156	0.0332577	Ankrd23
ENSRNOG00000016584	0.661141	0.0315088	Mamdc4
ENSRNOG00000024506	0.662726	0.0234852	LOC500475
ENSRNOG00000060061	0.671792	0.0167826	Sowaha
ENSRNOG00000052634	0.680196	0.0104828	Lsmem2
ENSRNOG00000046245	0.68305	0.0242522	Marchf9
ENSRNOG00000016641	0.69634	0.0215268	Actl7a
ENSRNOG00000032311	0.696476	0.0128194	Ttll8
ENSRNOG00000064660	0.716247	0.0479145	NA
ENSRNOG00000039076	0.719827	0.0425761	Spaca6
ENSRNOG00000068276	0.720873	0.0116537	NA
ENSRNOG00000011174	0.746171	0.00184432	Fpr1
ENSRNOG00000052573	0.764308	0.0410258	Snord17
ENSRNOG00000024957	0.766645	0.00456631	Dnali1
ENSRNOG00000026585	0.77428	0.0225907	Lrrc66
ENSRNOG00000021714	0.783481	0.0102044	Cibar2
ENSRNOG00000010254	0.802666	0.0101728	Htr1a
ENSRNOG00000032706	0.821383	0.0403995	Kcnk18
ENSRNOG00000019996	0.832497	0.0395988	Slc16a1
ENSRNOG00000064792	0.844697	0.0134645	NA
ENSRNOG00000061360	0.845005	0.0343213	LOC120099037
ENSRNOG00000019770	0.847446	0.0296238	Bnc1
ENSRNOG00000063051	0.849703	0.0400331	Cacng6
ENSRNOG00000065601	0.856483	0.0404472	NA
ENSRNOG00000005902	0.875096	0.0327683	Ccdc34
ENSRNOG00000055311	0.876614	0.0190673	LOC120095751
ENSRNOG00000063243	0.876614	0.0190673	LOC120093291
ENSRNOG00000068122	0.876614	0.0190673	LOC120093291
ENSRNOG00000069150	0.876614	0.0190673	LOC120093291
ENSRNOG00000070928	0.876614	0.0190673	LOC120093291
ENSRNOG00000026196	0.882807	0.0366414	Lrrd1
ENSRNOG00000068087	0.938434	0.0277684	NA
ENSRNOG00000013713	0.960025	0.0196136	C1h11orf16
ENSRNOG00000070264	0.960802	0.0155368	NA
ENSRNOG00000071022	0.962739	0.0320283	LOC120096085
ENSRNOG00000067189	0.963479	0.00423365	NA
ENSRNOG00000052568	0.976366	0.00433891	LOC120100289
ENSRNOG00000064126	0.976366	0.00433891	LOC120094954
ENSRNOG00000064162	0.976366	0.00433891	LOC120094954
ENSRNOG00000064360	0.976366	0.00433891	LOC120094954
ENSRNOG00000065289	0.976366	0.00433891	LOC120094954
ENSRNOG00000068389	0.976366	0.00433891	LOC120094954
ENSRNOG00000068504	0.976366	0.00433891	LOC120094954
ENSRNOG00000063269	0.982825	0.0113785	LOC120095490
ENSRNOG00000068240	0.982825	0.0113785	LOC120095491
ENSRNOG00000019120	0.984785	0.0209985	Hmgcs2
ENSRNOG00000065326	0.994592	0.015438	NA
ENSRNOG00000061438	0.99579	0.00494231	LOC100360491
ENSRNOG00000017878	1.00788	0.0341742	Aldh1a7
ENSRNOG00000011040	1.00806	0.0267946	Tomm70-ps1
ENSRNOG00000012714	1.00858	0.034607	RGD1564149
ENSRNOG00000005100	1.01228	0.0401569	Tmco5a
ENSRNOG00000061536	1.01694	0.0416156	LOC120103240
ENSRNOG00000012172	1.02296	0.0491692	Spi1
ENSRNOG00000066556	1.04117	0.0175183	Fgf23
ENSRNOG00000062884	1.04656	0.00647038	NA
ENSRNOG00000018792	1.05898	0.026519	Tekt4
ENSRNOG00000011006	1.06586	0.00125652	NA
ENSRNOG00000042714	1.0819	0.047297	RGD1559459
ENSRNOG00000066257	1.09997	0.0210741	NA
ENSRNOG00000050846	1.10083	0.0186163	Timm10b
ENSRNOG00000014538	1.11746	0.0319809	NA
ENSRNOG00000014603	1.11866	0.0423944	Sgcg
ENSRNOG00000022505	1.12079	0.00952857	Slc17a4
ENSRNOG00000061095	1.1289	0.0493904	LOC120096124
ENSRNOG00000048129	1.1292	0.00979998	LOC682102
ENSRNOG00000055675	1.13618	0.00378664	Snord94
ENSRNOG00000071003	1.13661	0.0195378	NA
ENSRNOG00000069182	1.16656	0.0170701	LOC120096084
ENSRNOG00000048663	1.18778	0.0344459	NA
ENSRNOG00000021972	1.19864	0.0470755	Ventx
ENSRNOG00000027916	1.20057	0.0204879	Txndc2
ENSRNOG00000064188	1.22435	0.0391615	NA
ENSRNOG00000026991	1.23965	0.0178193	NA
ENSRNOG00000064950	1.24556	0.000220706	LOC120101769
ENSRNOG00000006653	1.32992	0.0261845	Slc38a4
ENSRNOG00000056973	1.39717	0.0141469	LOC120102039
ENSRNOG00000007235	1.4005	0.0383123	NA
ENSRNOG00000058533	1.48783	0.0337325	LOC120103284
ENSRNOG00000052310	1.4994	0.00829877	Pkd1l3
ENSRNOG00000018257	1.50444	0.0441737	Hpx
ENSRNOG00000070605	1.60602	0.0171715	Ly6g6c
ENSRNOG00000028248	1.64509	0.0144179	Lca5l
ENSRNOG00000052668	1.65138	0.00861838	Tcf24
ENSRNOG00000054746	1.6591	0.00560932	Snora49
ENSRNOG00000008057	1.75653	0.0144829	Krt7
ENSRNOG00000047005	1.79825	0.0209039	Kcnk5
ENSRNOG00000024065	1.79989	0.00705969	Zfp575
ENSRNOG00000063112	2.37661	0.00831045	NA

## Sheet: T3 Ob vs Ln 
GeneID	log2FoldChange	pvalue	SYMBOL
ENSRNOG00000009248	-7.22776	0.00422383	NA
ENSRNOG00000065867	-4.60324	0.0328003	NA
ENSRNOG00000030963	-2.64796	0.000626758	NA
ENSRNOG00000067007	-2.19675	0.00614284	NA
ENSRNOG00000065577	-2.13707	0.00128112	NA
ENSRNOG00000038183	-1.97728	0.00505674	Heatr4
ENSRNOG00000020836	-1.82653	0.0069321	Rorc
ENSRNOG00000015858	-1.78657	0.0219153	Hyal1
ENSRNOG00000020369	-1.73687	0.0168535	Igf2
ENSRNOG00000021323	-1.68394	0.0312444	Car13
ENSRNOG00000019838	-1.67031	0.0259256	Gmfg
ENSRNOG00000014081	-1.66679	0.00257055	Nmur2
ENSRNOG00000064142	-1.66374	0.0435341	NA
ENSRNOG00000018478	-1.64126	0.00841545	Myo3a
ENSRNOG00000070098	-1.60984	0.0254055	NA
ENSRNOG00000012083	-1.59756	0.0154578	St6galnac2
ENSRNOG00000012342	-1.59528	0.0192241	Ttc29
ENSRNOG00000063920	-1.59105	0.027444	LOC102555109
ENSRNOG00000059519	-1.53669	0.0433813	Bbox1
ENSRNOG00000059956	-1.5358	2.62852e-05	Bcl6b
ENSRNOG00000068261	-1.53559	0.0233654	Pacrg
ENSRNOG00000069527	-1.5257	0.0251355	Isg15
ENSRNOG00000013973	-1.49367	0.0120824	Lcn2
ENSRNOG00000054416	-1.48807	0.00062152	Fam124b
ENSRNOG00000069375	-1.48495	0.0150602	Kctd12b
ENSRNOG00000010240	-1.48435	0.0165575	Tent5a
ENSRNOG00000000012	-1.46821	0.0124704	Tcf15
ENSRNOG00000003284	-1.46596	0.0309667	Epn3
ENSRNOG00000016967	-1.3915	0.018833	Hfe
ENSRNOG00000057443	-1.38053	0.0224999	Nos2
ENSRNOG00000062924	-1.33553	0.0249796	NA
ENSRNOG00000006735	-1.33237	0.0162363	Cdkn2b
ENSRNOG00000039496	-1.3263	0.00281343	Plp2
ENSRNOG00000042258	-1.31038	0.030527	RGD1561157
ENSRNOG00000019265	-1.25573	0.00871117	Pcdh12
ENSRNOG00000007404	-1.25321	0.0384252	Svbp
ENSRNOG00000070640	-1.23796	0.00447953	NA
ENSRNOG00000002599	-1.23372	0.012419	Grap
ENSRNOG00000028075	-1.23045	0.0343849	Dnaaf8
ENSRNOG00000066020	-1.21389	0.0227405	NA
ENSRNOG00000029449	-1.21173	0.00119861	Ror1
ENSRNOG00000001195	-1.20707	0.0497459	Trpv4
ENSRNOG00000020938	-1.20079	2.10452e-05	Ppp1r15a
ENSRNOG00000013027	-1.19236	0.00341632	Ralgdsl3
ENSRNOG00000031773	-1.19054	0.0377778	Cngb1
ENSRNOG00000069024	-1.19004	3.63242e-05	NA
ENSRNOG00000004327	-1.18214	0.000303657	Ddc
ENSRNOG00000008312	-1.16786	0.0339275	Stra6
ENSRNOG00000069032	-1.15992	0.021905	LOC120093819
ENSRNOG00000015310	-1.15849	8.85848e-05	Lrrc32
ENSRNOG00000038740	-1.15632	0.00725804	Gimap7
ENSRNOG00000053787	-1.15359	0.00340825	Mdfic
ENSRNOG00000023628	-1.11866	0.0332034	Tmem106a
ENSRNOG00000014613	-1.1185	0.0335515	Ddah1
ENSRNOG00000064154	-1.10304	0.0418552	Rassf10
ENSRNOG00000018003	-1.10201	0.00208186	F2rl1
ENSRNOG00000009354	-1.10041	0.000759611	Nrarp
ENSRNOG00000019685	-1.1001	0.0227716	Gdpd3
ENSRNOG00000011823	-1.09194	0.0224079	Tfap2b
ENSRNOG00000053384	-1.08851	0.0222192	Bmp7
ENSRNOG00000049063	-1.08563	0.00994938	Slc16a9
ENSRNOG00000023465	-1.08476	0.00546408	Depp1
ENSRNOG00000008401	-1.08155	0.00875145	Card10
ENSRNOG00000016978	-1.07798	0.0484007	C1h16orf54
ENSRNOG00000004660	-1.07091	0.00370291	Fzd6
ENSRNOG00000058940	-1.06816	0.0261003	Rab11fip1
ENSRNOG00000024569	-1.06091	0.00869454	Gimap9
ENSRNOG00000067913	-1.05992	0.0334047	NA
ENSRNOG00000016299	-1.05117	0.00103842	Klf4
ENSRNOG00000032585	-1.0425	0.0386306	NA
ENSRNOG00000067705	-1.03887	0.000423818	Klf2
ENSRNOG00000001607	-1.03562	0.0016397	Adamts1
ENSRNOG00000022533	-1.03558	0.020492	Micall2
ENSRNOG00000028353	-1.02672	0.00495075	Sox13
ENSRNOG00000012049	-1.0252	0.00869368	Sox7
ENSRNOG00000022910	-1.0243	0.00799091	Emcn
ENSRNOG00000013014	-1.01955	0.0136785	Cyba
ENSRNOG00000067989	-1.01932	0.00554403	NA
ENSRNOG00000003954	-1.0117	0.0184432	Il2rg
ENSRNOG00000059750	-1.01123	0.0256206	C2h1orf54
ENSRNOG00000066636	-1.004	0.0122641	NA
ENSRNOG00000001713	-1.00082	0.00971315	Il13ra1-ps1
ENSRNOG00000042496	-1.00052	0.00139614	Cyp4f5
ENSRNOG00000012886	-0.993821	0.00215782	Maff
ENSRNOG00000000521	-0.991969	0.00335811	Cdkn1a
ENSRNOG00000046086	-0.989498	0.0382945	Tmc8
ENSRNOG00000042771	-0.98809	0.00900137	Apol3l1
ENSRNOG00000003772	-0.985299	0.0045047	Csrp2
ENSRNOG00000063796	-0.981515	0.0124763	Foxf2
ENSRNOG00000038916	-0.978406	0.0137249	Dram1
ENSRNOG00000008301	-0.974304	0.00645292	Tagln2
ENSRNOG00000013172	-0.97134	0.00406073	Nr1h3
ENSRNOG00000007830	-0.967132	0.0414073	Apold1
ENSRNOG00000024799	-0.9576	0.00447575	Cd93
ENSRNOG00000002322	-0.9507	0.0146989	RGD1310587
ENSRNOG00000060193	-0.946374	0.00808877	Prr29
ENSRNOG00000064521	-0.946289	0.0365621	H3c13
ENSRNOG00000003120	-0.945418	0.0306805	Prelp
ENSRNOG00000021919	-0.936834	0.0112687	Rhoj
ENSRNOG00000008904	-0.934553	0.00918111	Fli1
ENSRNOG00000002986	-0.93427	0.0312959	Efhc2
ENSRNOG00000008215	-0.933068	0.00884963	Trim47
ENSRNOG00000064648	-0.93034	0.0050428	NA
ENSRNOG00000051612	-0.927392	0.017507	NA
ENSRNOG00000018681	-0.925778	0.0085688	Nes
ENSRNOG00000049906	-0.918638	0.0399565	Foxf1
ENSRNOG00000002403	-0.912441	0.00358927	Niban1
ENSRNOG00000048838	-0.911747	0.0104453	Gjc1
ENSRNOG00000003300	-0.911738	0.00130934	Btg2
ENSRNOG00000025051	-0.908093	0.0246884	Tal1
ENSRNOG00000062786	-0.906491	0.0129623	NA
ENSRNOG00000016362	-0.905532	0.0140655	Gpr4
ENSRNOG00000003515	-0.904873	0.015614	Ephx1
ENSRNOG00000008706	-0.898999	0.0144035	Tbx3
ENSRNOG00000017473	-0.892202	0.0150356	Odad4
ENSRNOG00000039582	-0.891362	0.0102442	Cspg4b
ENSRNOG00000007539	-0.890502	0.0307931	Rsad2
ENSRNOG00000057451	-0.890444	0.00913332	Itga5
ENSRNOG00000002045	-0.88975	0.00890919	Anxa3
ENSRNOG00000017820	-0.888819	0.00385187	Nqo2
ENSRNOG00000012748	-0.888544	0.0335034	Vamp8
ENSRNOG00000020948	-0.888156	0.0230381	Pth1r
ENSRNOG00000021062	-0.885186	0.00770999	Fxyd5
ENSRNOG00000037718	-0.88514	0.0473974	Cfap52
ENSRNOG00000020679	-0.882658	0.0246947	Icam1
ENSRNOG00000003242	-0.879835	0.011937	Gulp1
ENSRNOG00000008416	-0.878684	0.0464116	Gimap5
ENSRNOG00000003992	-0.875403	0.0238028	Pik3r6
ENSRNOG00000013118	-0.873347	0.0356211	Atox1
ENSRNOG00000045558	-0.871568	0.00350788	Cd34
ENSRNOG00000068642	-0.871089	0.00857209	Slc6a20a
ENSRNOG00000004160	-0.870575	0.0197839	Prps2
ENSRNOG00000020636	-0.870416	0.0341805	Spint2
ENSRNOG00000071138	-0.869373	0.0282712	NA
ENSRNOG00000002664	-0.86897	0.0321238	Emp2
ENSRNOG00000023830	-0.864809	0.016426	Dnase2
ENSRNOG00000029574	-0.864004	0.0130554	Rps4x-ps9
ENSRNOG00000022697	-0.862677	0.0407228	Clec14a
ENSRNOG00000071176	-0.8562	0.00812203	Ndufa1
ENSRNOG00000015904	-0.855158	0.0215042	Wfdc1
ENSRNOG00000069855	-0.852441	0.00144327	NA
ENSRNOG00000019179	-0.851096	0.0483758	Ggta1
ENSRNOG00000016575	-0.848656	0.0309426	Tnfrsf1b
ENSRNOG00000015160	-0.847664	0.0206331	Gem
ENSRNOG00000013265	-0.847297	0.0151369	Tgfbr2
ENSRNOG00000027376	-0.847145	0.0131087	Il17rc
ENSRNOG00000053869	-0.84665	0.0302805	Ppp1r3d
ENSRNOG00000067274	-0.845682	0.00196408	Ier2
ENSRNOG00000017783	-0.844662	0.0351703	Sfrp1
ENSRNOG00000006611	-0.84295	0.0226035	Nostrin
ENSRNOG00000020797	-0.840496	0.0269825	She
ENSRNOG00000005388	-0.839648	0.0334131	Rassf3
ENSRNOG00000018874	-0.839603	0.00326522	Phf19
ENSRNOG00000009131	-0.838728	0.0440123	Zc3h12a
ENSRNOG00000021053	-0.838547	0.00634922	Lsr
ENSRNOG00000033235	-0.837127	0.017122	Relb
ENSRNOG00000000692	-0.835818	0.0487881	Ung
ENSRNOG00000043503	-0.833134	0.00407901	Ehd1
ENSRNOG00000068096	-0.830434	0.0400191	NA
ENSRNOG00000008837	-0.828874	0.0165541	Ass1
ENSRNOG00000020173	-0.82874	0.0195863	Tie1
ENSRNOG00000001201	-0.828023	0.00886741	Cstb
ENSRNOG00000019778	-0.827388	0.0197895	Cavin1
ENSRNOG00000002511	-0.823968	0.043359	Flt4
ENSRNOG00000013463	-0.823091	0.0195528	Kcnj8
ENSRNOG00000020941	-0.821759	0.0417752	Psenen
ENSRNOG00000020583	-0.820887	0.0289764	Fcgrt
ENSRNOG00000009348	-0.817089	0.0311393	Nos3
ENSRNOG00000019810	-0.814836	0.00472456	Des
ENSRNOG00000012840	-0.811876	0.0157955	Sparc
ENSRNOG00000021735	-0.810821	0.0301658	Akr1c15
ENSRNOG00000052064	-0.80915	0.0487868	Parvg
ENSRNOG00000043304	-0.808005	0.0231271	Apcdd1
ENSRNOG00000005492	-0.806463	0.0165824	Hpcal1
ENSRNOG00000001518	-0.806137	0.0158388	Itga6
ENSRNOG00000059015	-0.804961	0.015129	Triobp
ENSRNOG00000016316	-0.801716	0.016936	Mcm2
ENSRNOG00000045560	-0.801312	0.00811292	Gvin1
ENSRNOG00000052873	-0.799082	0.0117351	Npnt
ENSRNOG00000018371	-0.797938	0.000445574	Tubb6
ENSRNOG00000058646	-0.796854	0.00437866	Zfp36l1
ENSRNOG00000001873	-0.794687	0.0135453	P2rx6
ENSRNOG00000002273	-0.793144	0.0217457	Naaa
ENSRNOG00000012495	-0.792422	0.0297214	Podxl
ENSRNOG00000024127	-0.792172	0.0217402	Atp13a5
ENSRNOG00000003283	-0.791189	0.011356	Rcsd1
ENSRNOG00000069992	-0.790484	0.00675429	Sgpp2
ENSRNOG00000016897	-0.789416	0.00853678	Rlbp1
ENSRNOG00000001336	-0.78844	0.00686935	Orai1
ENSRNOG00000015406	-0.781747	0.0293213	Pgm5
ENSRNOG00000030118	-0.781139	0.0305319	Msn
ENSRNOG00000048812	-0.779427	0.0473802	Gpx1
ENSRNOG00000000818	-0.776763	0.0103071	Ppp1r18
ENSRNOG00000000561	-0.775869	0.0154363	Pald1
ENSRNOG00000021960	-0.775034	0.0234972	NA
ENSRNOG00000019768	-0.774322	0.0297985	Ncoa4
ENSRNOG00000031420	-0.772121	0.0122293	Hyal2
ENSRNOG00000019018	-0.770946	0.0265995	Plat
ENSRNOG00000045952	-0.770242	0.0192893	Ephb4
ENSRNOG00000014475	-0.770196	0.0320239	Slc31a1
ENSRNOG00000010450	-0.767764	0.0288401	Elovl7
ENSRNOG00000019357	-0.766862	0.0128198	Tax1bp3
ENSRNOG00000029682	-0.766689	0.0234348	Clic1
ENSRNOG00000025143	-0.765478	0.0249637	Icam2
ENSRNOG00000021750	-0.765328	0.0257972	Id1
ENSRNOG00000037668	-0.765238	0.0495897	Ccdc162
ENSRNOG00000063787	-0.763661	0.0346691	NA
ENSRNOG00000016248	-0.763548	0.039864	Sox18
ENSRNOG00000007230	-0.762297	0.0429455	Kank3
ENSRNOG00000016752	-0.762214	0.00758703	Crispld2
ENSRNOG00000018971	-0.761287	0.00430903	Mob3a
ENSRNOG00000029778	-0.759826	0.00958274	Maob
ENSRNOG00000049614	-0.758685	0.0185958	Itih5
ENSRNOG00000010940	-0.758053	0.00272366	Acad11
ENSRNOG00000007570	-0.757652	0.044409	Dera
ENSRNOG00000016890	-0.756639	0.0126546	Tppp3
ENSRNOG00000063752	-0.75624	0.0250619	Crocc2
ENSRNOG00000016491	-0.755193	0.0352853	Fam110d
ENSRNOG00000025476	-0.755157	0.0217657	Tmem252
ENSRNOG00000008168	-0.75474	0.0154372	Wnt5b
ENSRNOG00000029465	-0.751179	0.000299868	Slc26a10
ENSRNOG00000017851	-0.750568	0.0168322	Etfb
ENSRNOG00000009951	-0.749532	0.0116354	Aif1l
ENSRNOG00000017959	-0.748539	0.032369	Cfap100
ENSRNOG00000004411	-0.747876	0.0477082	Tspan8
ENSRNOG00000017854	-0.747787	0.0378229	Ucp2
ENSRNOG00000005924	-0.745754	0.0234883	Dstn
ENSRNOG00000014034	-0.745227	0.0272186	Olfml2a
ENSRNOG00000042426	-0.743911	0.0249554	Cyp4v3
ENSRNOG00000021244	-0.743218	0.0453655	Hspa12b
ENSRNOG00000009878	-0.742643	0.0430415	Crtap
ENSRNOG00000059461	-0.742447	0.0260456	B4galt1
ENSRNOG00000054689	-0.741338	0.0474599	Cox7b
ENSRNOG00000013683	-0.739457	0.0136534	S1pr1
ENSRNOG00000008587	-0.739299	0.0296496	Tek
ENSRNOG00000049714	-0.739271	0.0178554	Asap3
ENSRNOG00000012630	-0.736453	0.0211893	Rhoc
ENSRNOG00000065254	-0.735681	0.0254134	RT1-CE16
ENSRNOG00000017197	-0.728862	0.0310023	Pdgfb
ENSRNOG00000050519	-0.728502	0.0311619	Rhoa
ENSRNOG00000029047	-0.728323	0.0160532	Cubn
ENSRNOG00000001189	-0.726342	0.0394584	Sik1
ENSRNOG00000020182	-0.726335	0.0208097	Mvp
ENSRNOG00000017146	-0.72616	0.0268356	Nfatc1
ENSRNOG00000029399	-0.724623	0.0427174	Bcam
ENSRNOG00000067191	-0.723111	0.0366605	LOC102549328
ENSRNOG00000006345	-0.722709	0.0230862	Sec61b
ENSRNOG00000023664	-0.72254	0.00142437	Lepr
ENSRNOG00000004489	-0.720796	0.0297742	Adgre5
ENSRNOG00000067441	-0.719165	0.0145857	H1f2
ENSRNOG00000008949	-0.719101	0.0141794	Synpo2l
ENSRNOG00000025764	-0.718418	0.0231989	Mt1
ENSRNOG00000010584	-0.718049	0.0324904	Tmem123
ENSRNOG00000016488	-0.71703	0.0369755	Pltp
ENSRNOG00000029500	-0.71543	0.0458672	Tapbp
ENSRNOG00000019639	-0.715328	0.00839058	Pgpep1
ENSRNOG00000049289	-0.714404	0.0475628	Robo4
ENSRNOG00000023109	-0.710672	0.0468786	Icoslg
ENSRNOG00000033090	-0.710302	0.0330754	Ltbp1
ENSRNOG00000067725	-0.709646	0.00177472	Junb
ENSRNOG00000006766	-0.709473	0.0237523	Laptm4b
ENSRNOG00000010747	-0.70837	0.0105158	Dap
ENSRNOG00000031965	-0.706729	0.0134257	Impdh2
ENSRNOG00000057619	-0.705832	0.0162472	Hic1
ENSRNOG00000042821	-0.701334	0.0459122	Cd59b
ENSRNOG00000023828	-0.700933	0.046734	LOC680875
ENSRNOG00000000913	-0.700021	0.0123667	Gusb
ENSRNOG00000015380	-0.69995	0.000210907	Jup
ENSRNOG00000014644	-0.69965	0.0394336	Zic1
ENSRNOG00000022321	-0.698094	0.0262607	Hapln3
ENSRNOG00000063167	-0.697747	0.0314316	H3c1
ENSRNOG00000002461	-0.696934	0.0161905	Nid1
ENSRNOG00000016366	-0.696427	0.0253219	Colec12
ENSRNOG00000027456	-0.695709	0.024061	Cdc42bpg
ENSRNOG00000013954	-0.693218	0.0418712	Alpl
ENSRNOG00000054560	-0.691392	0.00338957	Sh2d3c
ENSRNOG00000019403	-0.690775	0.0247479	Afap1l1
ENSRNOG00000002959	-0.69005	0.0431345	Shroom4
ENSRNOG00000013229	-0.687711	0.0048187	Mthfs
ENSRNOG00000021004	-0.686381	0.0382695	Rasip1
ENSRNOG00000007433	-0.685597	0.00965121	Cyb561
ENSRNOG00000010887	-0.684711	0.00499117	C8h11orf54
ENSRNOG00000022021	-0.684584	0.0436866	Spag6
ENSRNOG00000043286	-0.684023	0.0214031	Cpne2
ENSRNOG00000005041	-0.683511	0.0414187	Crip2
ENSRNOG00000002192	-0.682953	0.00196963	Rell1
ENSRNOG00000020673	-0.682202	0.0445168	Pbxip1
ENSRNOG00000011134	-0.679378	0.0445971	Lama2
ENSRNOG00000018087	-0.679082	0.0274389	Vim
ENSRNOG00000017417	-0.677741	0.0234608	Gabarap
ENSRNOG00000053469	-0.675969	0.0420462	Tmc6
ENSRNOG00000005046	-0.674637	0.00982028	Tspan13
ENSRNOG00000016592	-0.673323	0.0245978	Gnai2
ENSRNOG00000002926	-0.673261	0.00215793	Uap1
ENSRNOG00000023548	-0.672989	0.0214105	Sned1
ENSRNOG00000013737	-0.672629	0.0136471	Bcar3
ENSRNOG00000024924	-0.672604	0.0300203	Cep19
ENSRNOG00000018461	-0.672106	0.0392102	Pdgfrb
ENSRNOG00000008569	-0.671485	0.0298512	Ndufa6
ENSRNOG00000020206	-0.67092	0.0476198	Ctsd
ENSRNOG00000009227	-0.670883	0.0263216	Aplnr
ENSRNOG00000001192	-0.670042	0.01457	Gltp
ENSRNOG00000002050	-0.669398	0.0452484	Igfbp7
ENSRNOG00000017120	-0.66631	0.0228989	Abhd2
ENSRNOG00000010170	-0.665606	0.0259201	Tubb4b
ENSRNOG00000010643	-0.662746	0.0336052	Kank2
ENSRNOG00000020865	-0.66125	0.0250524	Ano1
ENSRNOG00000017976	-0.660592	0.0396631	Slco2b1
ENSRNOG00000063350	-0.657973	0.0241089	NA
ENSRNOG00000020482	-0.657467	0.0460533	Nfatc4
ENSRNOG00000006865	-0.656691	0.0403597	Laptm4a
ENSRNOG00000012563	-0.655857	0.0488766	Arhgap29
ENSRNOG00000008209	-0.655605	0.0373051	St3gal1
ENSRNOG00000006102	-0.653844	0.0220328	Pole4
ENSRNOG00000000955	-0.653452	0.0378249	Lnx2
ENSRNOG00000055641	-0.65156	0.0208562	Dnase1l1
ENSRNOG00000003049	-0.651452	0.0420803	Hsd17b10
ENSRNOG00000020590	-0.651134	0.00839022	Adam15
ENSRNOG00000046455	-0.650892	0.0173478	Zik1
ENSRNOG00000005184	-0.650522	0.0178139	Nop10
ENSRNOG00000047931	-0.649415	0.0368738	Tmsb4x
ENSRNOG00000042848	-0.648822	0.0274994	Jam2
ENSRNOG00000031859	-0.64814	0.0277136	RGD1562402
ENSRNOG00000070951	-0.646884	0.0128954	Arf6
ENSRNOG00000008144	-0.64664	0.0138423	Irf1
ENSRNOG00000014243	-0.646322	0.0482936	Pear1
ENSRNOG00000011346	-0.641416	0.0185632	Ehd2
ENSRNOG00000037227	-0.639192	0.0266009	Yes1
ENSRNOG00000012058	-0.638406	0.0362947	Egflam
ENSRNOG00000015076	-0.637288	0.0250466	Cyp26b1
ENSRNOG00000012349	-0.636947	0.00957705	Tlnrd1
ENSRNOG00000016497	-0.635459	0.0330825	Bloc1s5
ENSRNOG00000010958	-0.634915	0.0218092	Prdx3
ENSRNOG00000019556	-0.633759	0.0428685	Cd9
ENSRNOG00000003248	-0.63363	0.046299	Mpzl1
ENSRNOG00000013000	-0.633597	0.0245051	Ldhb
ENSRNOG00000049385	-0.63348	0.0184099	Adamtsl4
ENSRNOG00000014871	-0.628548	0.048518	Zic4
ENSRNOG00000015295	-0.627966	0.0386531	Ctdsp1
ENSRNOG00000031743	-0.627312	0.0384352	Gbp2
ENSRNOG00000053468	-0.627096	0.00807984	Tuba1a
ENSRNOG00000000407	-0.625431	0.0334192	Dcbld1
ENSRNOG00000004234	-0.625325	0.01268	Mgat2
ENSRNOG00000010064	-0.623991	0.0409943	Abcc4
ENSRNOG00000069578	-0.623962	0.0196375	Hist1h2bq
ENSRNOG00000058007	-0.619423	0.0421928	Nde1
ENSRNOG00000013813	-0.617165	0.0444784	Ubtd1
ENSRNOG00000050016	-0.616695	0.0294324	Gtf3a
ENSRNOG00000003232	-0.616411	0.0461415	Nherf1
ENSRNOG00000014456	-0.615122	0.0159803	Coq10b
ENSRNOG00000005190	-0.61408	0.0307386	Nipal2
ENSRNOG00000028594	-0.613168	0.0287034	Ifnar1
ENSRNOG00000045670	-0.611741	0.0230823	Tnfsf12
ENSRNOG00000007062	-0.607647	0.0224043	Rin3
ENSRNOG00000021166	-0.607077	0.0445395	Ecm1
ENSRNOG00000007152	-0.606105	0.0201573	Bhlhe40
ENSRNOG00000033581	-0.605123	0.009754	NA
ENSRNOG00000019568	-0.602296	0.00161952	Jund
ENSRNOG00000005573	-0.600984	0.0271721	Ntn4
ENSRNOG00000011946	-0.600874	0.00862767	Ptn
ENSRNOG00000012366	-0.599426	0.0367844	Mesd
ENSRNOG00000070750	-0.598847	0.0129054	NA
ENSRNOG00000020979	-0.598247	0.0425476	Psmb4
ENSRNOG00000067907	-0.597659	0.00485271	NA
ENSRNOG00000007227	-0.596448	0.0285578	Mien1
ENSRNOG00000008990	-0.59558	0.024438	Amotl1
ENSRNOG00000000645	-0.594586	0.0441759	Reep3
ENSRNOG00000010031	-0.593928	0.0460768	Vtn
ENSRNOG00000027392	-0.593333	0.0336082	Ccdc187
ENSRNOG00000019451	-0.591378	0.0143058	Smtn
ENSRNOG00000015591	-0.590266	0.014203	Cndp2
ENSRNOG00000046705	-0.590141	0.0254087	Snx3
ENSRNOG00000030704	-0.589206	0.000757221	Eif4g1-ps1
ENSRNOG00000013340	-0.58801	0.0445417	Twsg1
ENSRNOG00000014137	-0.587108	0.0306179	Fbln1
ENSRNOG00000018487	-0.586634	0.0330428	Slc3a2
ENSRNOG00000014343	0.587017	0.0215011	Anln
ENSRNOG00000030101	0.588439	0.0330037	Traip
ENSRNOG00000020688	0.596326	0.0258486	Ccdc51
ENSRNOG00000069624	0.598953	0.000320579	NA
ENSRNOG00000056874	0.604727	0.00450408	NA
ENSRNOG00000004294	0.608508	0.0142521	Ascl1
ENSRNOG00000011251	0.612075	0.0478528	Hcrtr2
ENSRNOG00000069907	0.613519	0.0470822	LOC108348229
ENSRNOG00000064965	0.614301	0.010765	NA
ENSRNOG00000033693	0.614544	0.0316655	Naip6
ENSRNOG00000069486	0.620765	0.0114819	NA
ENSRNOG00000009660	0.628006	0.0399523	Enpp6
ENSRNOG00000067183	0.642505	0.0396407	LOC103691053
ENSRNOG00000009814	0.656992	0.0285877	Serpine3
ENSRNOG00000069135	0.659456	0.0427445	Snord97
ENSRNOG00000068738	0.662426	0.00512232	NA
ENSRNOG00000069764	0.675243	0.0436098	NA
ENSRNOG00000016147	0.68397	0.0254614	Slc17a6
ENSRNOG00000042717	0.685637	0.0358856	Ciart
ENSRNOG00000062360	0.696835	0.00642487	Spin2b
ENSRNOG00000049583	0.701212	0.0497009	LOC691308
ENSRNOG00000066588	0.7075	0.0456285	NA
ENSRNOG00000024975	0.710782	0.0219223	Atp8b3
ENSRNOG00000042592	0.72223	0.0302011	Rgs10
ENSRNOG00000068740	0.724452	0.0417883	NA
ENSRNOG00000062805	0.743121	0.0381519	Or14c39
ENSRNOG00000000406	0.754242	0.0372024	Ros1
ENSRNOG00000011174	0.780713	0.0110456	Fpr1
ENSRNOG00000064008	0.788146	0.0491457	Ankrd39
ENSRNOG00000070842	0.793908	0.0197315	NA
ENSRNOG00000039350	0.814308	0.0332423	Gng13
ENSRNOG00000014263	0.830835	0.0347713	Or2k2
ENSRNOG00000000563	0.831682	0.048298	Adamts14
ENSRNOG00000017198	0.832227	0.00465977	Hif3a
ENSRNOG00000067486	0.838977	0.0286703	NA
ENSRNOG00000023440	0.839028	0.0413584	Phex
ENSRNOG00000021274	0.845222	0.00127834	Fermt1
ENSRNOG00000069801	0.874066	0.0260454	NA
ENSRNOG00000062835	0.877976	0.00463067	NA
ENSRNOG00000039252	0.885936	0.0276901	NA
ENSRNOG00000053606	0.906839	0.00147245	LOC120094896
ENSRNOG00000062845	0.907408	0.0446674	NA
ENSRNOG00000020879	0.913944	0.0246759	Nags
ENSRNOG00000069483	0.932112	0.00798856	NA
ENSRNOG00000006924	0.945007	0.00292267	NA
ENSRNOG00000051492	0.963834	0.000360638	Snora74a
ENSRNOG00000001414	0.980906	0.0467371	Serpine1
ENSRNOG00000014538	0.988235	0.033682	NA
ENSRNOG00000013532	1.01547	0.0343679	Pgam2
ENSRNOG00000015448	1.01631	0.0477162	Dipk1c
ENSRNOG00000027836	1.04932	0.0212573	Kcnmb3
ENSRNOG00000010266	1.05225	0.00794109	Cd180
ENSRNOG00000054533	1.064	0.0359823	LOC120100346
ENSRNOG00000052128	1.12341	0.00832105	Clec2e
ENSRNOG00000067013	1.13055	0.031555	NA
ENSRNOG00000065718	1.17862	0.00994096	LOC120094956
ENSRNOG00000065927	1.17862	0.00994096	LOC120094956
ENSRNOG00000063051	1.19617	0.00467639	Cacng6
ENSRNOG00000061440	1.19694	0.00567027	LOC120097670
ENSRNOG00000057923	1.23433	0.00332713	Snora23
ENSRNOG00000061622	1.23635	0.0324606	LOC120095426
ENSRNOG00000067974	1.23847	0.012648	NA
ENSRNOG00000057527	1.24284	0.0120991	NA
ENSRNOG00000052439	1.27372	0.000967719	Snora73bl1
ENSRNOG00000060816	1.28689	0.0129039	LOC120095433
ENSRNOG00000061360	1.29647	0.00750309	LOC120099037
ENSRNOG00000013573	1.35907	0.0117853	Atp6v1b1
ENSRNOG00000067117	1.39319	0.0273792	LOC120093291
ENSRNOG00000067788	1.39319	0.0273792	LOC120093291
ENSRNOG00000068833	1.39319	0.0273792	LOC120093291
ENSRNOG00000069503	1.39319	0.0273792	LOC120093291
ENSRNOG00000052528	1.41527	0.00257207	Rnu105c
ENSRNOG00000061536	1.43362	0.00840203	LOC120103240
ENSRNOG00000052573	1.43805	0.00763856	Snord17
ENSRNOG00000060810	1.44559	0.0129331	LOC120103283
ENSRNOG00000063467	1.4676	0.0459834	NA
ENSRNOG00000055675	1.47591	0.011441	Snord94
ENSRNOG00000055390	1.48973	0.0317244	Snord10
ENSRNOG00000061095	1.49076	0.000906288	LOC120096124
ENSRNOG00000056599	1.49371	0.00419455	Snora53
ENSRNOG00000068280	1.50383	0.02133	NA
ENSRNOG00000065502	1.51655	0.0211134	LOC120095385
ENSRNOG00000054193	1.55606	0.0400797	Rnu12-2l1
ENSRNOG00000055594	1.55606	0.0400797	Rnu12-2l1
ENSRNOG00000063243	1.56073	0.0113158	LOC120093291
ENSRNOG00000068122	1.56073	0.0113158	LOC120093291
ENSRNOG00000069150	1.56073	0.0113158	LOC120093291
ENSRNOG00000070928	1.56073	0.0113158	LOC120093291
ENSRNOG00000052033	1.59624	0.0188582	LOC120102608
ENSRNOG00000053739	1.61066	0.0157049	Rnu1-136
ENSRNOG00000060539	1.61304	0.00641657	Snora81
ENSRNOG00000063269	1.62162	0.00615581	LOC120095490
ENSRNOG00000068240	1.62162	0.00615581	LOC120095491
ENSRNOG00000062817	1.645	0.025655	LOC120094817
ENSRNOG00000054746	1.651	0.0090029	Snora49
ENSRNOG00000051532	1.65571	0.00999715	LOC120097581
ENSRNOG00000054091	1.67779	0.0323086	Snora38
ENSRNOG00000061662	1.71266	0.0106199	LOC120103239
ENSRNOG00000053462	1.73385	0.00132027	LOC120098679
ENSRNOG00000058533	1.83407	0.00744968	LOC120103284
ENSRNOG00000056834	1.84533	0.00810426	LOC120095726
ENSRNOG00000067485	1.86263	0.00277012	LOC120098012
ENSRNOG00000057500	1.89196	0.00568945	LOC120093479
ENSRNOG00000071022	2.07133	0.00870877	LOC120096085
ENSRNOG00000017981	2.11904	0.0017466	Mcm10
ENSRNOG00000053163	2.12358	0.0012061	LOC120103261
ENSRNOG00000053634	2.19931	0.00282403	NA
ENSRNOG00000055311	2.22804	0.00828882	LOC120095751
ENSRNOG00000052741	2.53633	0.00175357	Snora21
ENSRNOG00000057077	2.66551	0.0115035	LOC120095481
ENSRNOG00000069182	2.66788	0.00291161	LOC120096084
